# Supplementary material for: A Direct Comparison of rAAV5 Variants Derived from the Baculovirus Expression System Using LC-MS Workflows Demonstrates Key Differences in Overall Production Yield, Product Quality and Vector Efficiency
Source: Int J Mol Sci. 2024 Feb 28;25(5):2785. doi: 10.3390/ijms25052785 (PMC10932283; doi:10.3390/ijms25052785)
Supplement: Supplementary file 1 [file ijms-25-02785-s001.zip]

Archive with 2 entries (2 files):
- Supplementary Material Tables and Figures.pdf
- supplementary statistical analysis results.xlsx
