# Supplementary material for: A Direct Comparison of rAAV5 Variants Derived from the Baculovirus Expression System Using LC-MS Workflows Demonstrates Key Differences in Overall Production Yield, Product Quality and Vector Efficiency
Source: Int J Mol Sci. 2024 Feb 28;25(5):2785. doi: 10.3390/ijms25052785 (PMC10932283; doi:10.3390/ijms25052785)
Supplement: Supplementary file 1 [file ijms-25-02785-s001.zip › supplementary statistical analysis results.xlsx]

## Sheet: Figure 2 Titre
Table Analyzed	Viral Titre - Yield ELISA
One-way analysis of variance
P value	P<0.0001
P value summary	***
Are means signif. different? (P < 0.05)	Yes
Number of groups	6
F	102.9
R squared	0.9662
ANOVA Table	SS	df	MS
Treatment (between columns)	1.587e+26	5	3.174e+25
Residual (within columns)	5.554e+24	18	3.085e+23
Total	1.643e+26	23
Tukey's Multiple Comparison Test	Mean Diff.	q	Significant? P < 0.05?	Summary	95% CI of diff
CP CTG vs SUP CTG	-2772000000000	9.981	Yes	***	-4021000000000 to -1524000000000
CP CTG vs CP ATG	-2322000000000	8.359	Yes	***	-3570000000000 to -1073000000000
CP CTG vs SUP ATG	-6118000000000	22.03	Yes	***	-7366000000000 to -4870000000000
CP CTG vs CP ACG	-6770000000000	24.38	Yes	***	-8018000000000 to -5521000000000
CP CTG vs SUP ACG	-6696000000000	24.11	Yes	***	-7945000000000 to -5448000000000
SUP CTG vs CP ATG	450600000000	1.622	No	ns	-797800000000 to 1699000000000
SUP CTG vs SUP ATG	-3346000000000	12.05	Yes	***	-4594000000000 to -2098000000000
SUP CTG vs CP ACG	-3998000000000	14.39	Yes	***	-5246000000000 to -2749000000000
SUP CTG vs SUP ACG	-3924000000000	14.13	Yes	***	-5173000000000 to -2676000000000
CP ATG vs SUP ATG	-3797000000000	13.67	Yes	***	-5045000000000 to -2548000000000
CP ATG vs CP ACG	-4448000000000	16.02	Yes	***	-5697000000000 to -3200000000000
CP ATG vs SUP ACG	-4375000000000	15.75	Yes	***	-5623000000000 to -3126000000000
SUP ATG vs CP ACG	-651700000000	2.347	No	ns	-1900000000000 to 596700000000
SUP ATG vs SUP ACG	-578300000000	2.082	No	ns	-1827000000000 to 670100000000
CP ACG vs SUP ACG	73390000000	0.2643	No	ns	-1175000000000 to 1322000000000

## Sheet: Figure 2 Transduction Efficienc
Table Analyzed	Transduction efficiency data %GFP
One-way analysis of variance
P value	P<0.0001
P value summary	***
Are means signif. different? (P < 0.05)	Yes
Number of groups	6
F	1179
R squared	0.997
ANOVA Table	SS	df	MS
Treatment (between columns)	23880	5	4776
Residual (within columns)	72.94	18	4.052
Total	23950	23
Tukey's Multiple Comparison Test	Mean Diff.	q	Significant? P < 0.05?	Summary	95% CI of diff
CP CTG vs SUP CTG	-7.925	7.874	Yes	***	-12.45 to -3.401
CP CTG vs CP ATG	-10.7	10.63	Yes	***	-15.22 to -6.176
CP CTG vs SUP ATG	-5.65	5.613	Yes	**	-10.17 to -1.126
CP CTG vs CP ACG	61.88	61.47	Yes	***	57.35 to 66.40
CP CTG vs SUP ACG	59.08	58.69	Yes	***	54.55 to 63.60
SUP CTG vs CP ATG	-2.775	2.757	No	ns	-7.299 to 1.749
SUP CTG vs SUP ATG	2.275	2.26	No	ns	-2.249 to 6.799
SUP CTG vs CP ACG	69.8	69.35	Yes	***	65.28 to 74.32
SUP CTG vs SUP ACG	67	66.57	Yes	***	62.48 to 71.52
CP ATG vs SUP ATG	5.05	5.017	Yes	*	0.5257 to 9.574
CP ATG vs CP ACG	72.58	72.1	Yes	***	68.05 to 77.10
CP ATG vs SUP ACG	69.77	69.32	Yes	***	65.25 to 74.30
SUP ATG vs CP ACG	67.53	67.09	Yes	***	63.00 to 72.05
SUP ATG vs SUP ACG	64.73	64.31	Yes	***	60.20 to 69.25
CP ACG vs SUP ACG	-2.8	2.782	No	ns	-7.324 to 1.724

## Sheet: Figure 6 VP Ratio HILIC FLR
Table Analyzed	VP1 statistical analysis
One-way analysis of variance
P value	P<0.0001
P value summary	***
Are means signif. different? (P < 0.05)	Yes
Number of groups	6
F	33.48
R squared	0.9331
ANOVA Table	SS	df	MS
Treatment (between columns)	0.3454	5	0.06908
Residual (within columns)	0.02476	12	0.002063
Total	0.3702	17
Tukey's Multiple Comparison Test	Mean Diff.	q	Significant? P < 0.05?	Summary	95% CI of diff
CTG CP vs CTG SUP	0.2872	10.95	Yes	***	0.1626 to 0.4117
CTG CP vs ATG CP	0.3869	14.75	Yes	***	0.2623 to 0.5115
CTG CP vs ATG SUP	0.2055	7.835	Yes	**	0.08087 to 0.3301
CTG CP vs ACG CP	0.3918	14.94	Yes	***	0.2672 to 0.5164
CTG CP vs ACG SUP	0.3666	13.98	Yes	***	0.2420 to 0.4912
CTG SUP vs ATG CP	0.09972	3.802	No	ns	-0.02488 to 0.2243
CTG SUP vs ATG SUP	-0.08168	3.115	No	ns	-0.2063 to 0.04291
CTG SUP vs ACG CP	0.1046	3.99	No	ns	-0.01995 to 0.2292
CTG SUP vs ACG SUP	0.07946	3.03	No	ns	-0.04513 to 0.2041
ATG CP vs ATG SUP	-0.1814	6.917	Yes	**	-0.3060 to -0.05681
ATG CP vs ACG CP	0.004923	0.1877	No	ns	-0.1197 to 0.1295
ATG CP vs ACG SUP	-0.02026	0.7725	No	ns	-0.1449 to 0.1043
ATG SUP vs ACG CP	0.1863	7.105	Yes	**	0.06173 to 0.3109
ATG SUP vs ACG SUP	0.1611	6.145	Yes	**	0.03655 to 0.2857
ACG CP vs ACG SUP	-0.02518	0.9603	No	ns	-0.1498 to 0.09941
Table Analyzed	VP2 statistical analysis
One-way analysis of variance
P value	P<0.0001
P value summary	***
Are means signif. different? (P < 0.05)	Yes
Number of groups	6
F	20.72
R squared	0.8962
ANOVA Table	SS	df	MS
Treatment (between columns)	0.5613	5	0.1123
Residual (within columns)	0.06503	12	0.005419
Total	0.6263	17
Tukey's Multiple Comparison Test	Mean Diff.	q	Significant? P < 0.05?	Summary	95% CI of diff
CTG CP vs CTG SUP	0.2552	6.004	Yes	*	0.05324 to 0.4571
CTG CP vs ATG CP	0.4018	9.455	Yes	***	0.1999 to 0.6037
CTG CP vs ATG SUP	0.3233	7.607	Yes	**	0.1214 to 0.5252
CTG CP vs ACG CP	-0.04039	0.9504	No	ns	-0.2423 to 0.1615
CTG CP vs ACG SUP	-0.005088	0.1197	No	ns	-0.2070 to 0.1968
CTG SUP vs ATG CP	0.1467	3.451	No	ns	-0.05525 to 0.3486
CTG SUP vs ATG SUP	0.06812	1.603	No	ns	-0.1338 to 0.2700
CTG SUP vs ACG CP	-0.2956	6.954	Yes	**	-0.4975 to -0.09363
CTG SUP vs ACG SUP	-0.2602	6.123	Yes	**	-0.4622 to -0.05833
ATG CP vs ATG SUP	-0.07854	1.848	No	ns	-0.2805 to 0.1234
ATG CP vs ACG CP	-0.4422	10.41	Yes	***	-0.6441 to -0.2403
ATG CP vs ACG SUP	-0.4069	9.574	Yes	***	-0.6088 to -0.2050
ATG SUP vs ACG CP	-0.3637	8.557	Yes	***	-0.5656 to -0.1618
ATG SUP vs ACG SUP	-0.3284	7.726	Yes	**	-0.5303 to -0.1265
ACG CP vs ACG SUP	0.0353	0.8307	No	ns	-0.1666 to 0.2372
Table Analyzed	VP3 Statistical analysis
One-way analysis of variance
P value	P<0.0001
P value summary	***
Are means signif. different? (P < 0.05)	Yes
Number of groups	6
F	16.61
R squared	0.8737
ANOVA Table	SS	df	MS
Treatment (between columns)	1.04	5	0.2081
Residual (within columns)	0.1503	12	0.01253
Total	1.191	17
Tukey's Multiple Comparison Test	Mean Diff.	q	Significant? P < 0.05?	Summary	95% CI of diff
CTG CP vs CTG SUP	-0.5423	8.392	Yes	***	-0.8493 to -0.2353
CTG CP vs ATG CP	-0.7887	12.2	Yes	***	-1.096 to -0.4817
CTG CP vs ATG SUP	-0.5287	8.182	Yes	***	-0.8358 to -0.2217
CTG CP vs ACG CP	-0.3514	5.438	Yes	*	-0.6584 to -0.04439
CTG CP vs ACG SUP	-0.3615	5.594	Yes	*	-0.6685 to -0.05450
CTG SUP vs ATG CP	-0.2464	3.813	No	ns	-0.5534 to 0.06063
CTG SUP vs ATG SUP	0.01356	0.2099	No	ns	-0.2935 to 0.3206
CTG SUP vs ACG CP	0.1909	2.954	No	ns	-0.1161 to 0.4979
CTG SUP vs ACG SUP	0.1808	2.798	No	ns	-0.1262 to 0.4878
ATG CP vs ATG SUP	0.26	4.023	No	ns	-0.04707 to 0.5670
ATG CP vs ACG CP	0.4373	6.767	Yes	**	0.1303 to 0.7443
ATG CP vs ACG SUP	0.4272	6.61	Yes	**	0.1202 to 0.7342
ATG SUP vs ACG CP	0.1773	2.744	No	ns	-0.1297 to 0.4844
ATG SUP vs ACG SUP	0.1672	2.588	No	ns	-0.1398 to 0.4742
ACG CP vs ACG SUP	-0.01012	0.1566	No	ns	-0.3171 to 0.2969

## Sheet: Figure 8 Empty Full Ratio LC
Table Analyzed	AEX Empty statistical analysis
One-way analysis of variance
P value	P<0.0001
P value summary	***
Are means signif. different? (P < 0.05)	Yes
Number of groups	6
F	1349
R squared	0.9982
ANOVA Table	SS	df	MS
Treatment (between columns)	2749	5	549.7
Residual (within columns)	4.889	12	0.4075
Total	2754	17
Tukey's Multiple Comparison Test	Mean Diff.	q	Significant? P < 0.05?	Summary	95% CI of diff
CTG CP vs CTG SUP	1.01	2.741	No	ns	-0.7409 to 2.761
CTG CP vs ATG CP	-3.983	10.81	Yes	***	-5.734 to -2.232
CTG CP vs ATG SUP	-3.187	8.647	Yes	***	-4.938 to -1.436
CTG CP vs ACG CP	-23.85	64.72	Yes	***	-25.60 to -22.10
CTG CP vs ACG SUP	-30.51	82.78	Yes	***	-32.26 to -28.76
CTG SUP vs ATG CP	-4.993	13.55	Yes	***	-6.744 to -3.242
CTG SUP vs ATG SUP	-4.197	11.39	Yes	***	-5.948 to -2.446
CTG SUP vs ACG CP	-24.86	67.47	Yes	***	-26.61 to -23.11
CTG SUP vs ACG SUP	-31.52	85.52	Yes	***	-33.27 to -29.77
ATG CP vs ATG SUP	0.7967	2.162	No	ns	-0.9542 to 2.548
ATG CP vs ACG CP	-19.87	53.92	Yes	***	-21.62 to -18.12
ATG CP vs ACG SUP	-26.52	71.97	Yes	***	-28.27 to -24.77
ATG SUP vs ACG CP	-20.67	56.08	Yes	***	-22.42 to -18.92
ATG SUP vs ACG SUP	-27.32	74.13	Yes	***	-29.07 to -25.57
ACG CP vs ACG SUP	-6.653	18.05	Yes	***	-8.404 to -4.902
Table Analyzed	AEX Full statistical analysis
One-way analysis of variance
P value	P<0.0001
P value summary	***
Are means signif. different? (P < 0.05)	Yes
Number of groups	6
F	1345
R squared	0.9982
ANOVA Table	SS	df	MS
Treatment (between columns)	2749	5	549.7
Residual (within columns)	4.906	12	0.4088
Total	2753	17
Tukey's Multiple Comparison Test	Mean Diff.	q	Significant? P < 0.05?	Summary	95% CI of diff
CTG CP vs CTG SUP	-1.013	2.745	No	ns	-2.767 to 0.7405
CTG CP vs ATG CP	3.98	10.78	Yes	***	2.226 to 5.734
CTG CP vs ATG SUP	3.183	8.624	Yes	***	1.430 to 4.937
CTG CP vs ACG CP	23.85	64.61	Yes	***	22.10 to 25.60
CTG CP vs ACG SUP	30.5	82.63	Yes	***	28.75 to 32.26
CTG SUP vs ATG CP	4.993	13.53	Yes	***	3.240 to 6.747
CTG SUP vs ATG SUP	4.197	11.37	Yes	***	2.443 to 5.950
CTG SUP vs ACG CP	24.86	67.35	Yes	***	23.11 to 26.62
CTG SUP vs ACG SUP	31.52	85.38	Yes	***	29.76 to 33.27
ATG CP vs ATG SUP	-0.7967	2.158	No	ns	-2.550 to 0.9571
ATG CP vs ACG CP	19.87	53.83	Yes	***	18.12 to 21.62
ATG CP vs ACG SUP	26.52	71.85	Yes	***	24.77 to 28.28
ATG SUP vs ACG CP	20.67	55.99	Yes	***	18.91 to 22.42
ATG SUP vs ACG SUP	27.32	74.01	Yes	***	25.57 to 29.07
ACG CP vs ACG SUP	6.653	18.02	Yes	***	4.900 to 8.407

## Sheet: Figure 9 Empty Full ratio MS
Table Analyzed	Native MS Empty statistical analysis
One-way analysis of variance
P value	P<0.0001
P value summary	***
Are means signif. different? (P < 0.05)	Yes
Number of groups	6
F	29.34
R squared	0.9244
ANOVA Table	SS	df	MS
Treatment (between columns)	3211	5	642.3
Residual (within columns)	262.7	12	21.89
Total	3474	17
Tukey's Multiple Comparison Test	Mean Diff.	q	Significant? P < 0.05?	Summary	95% CI of diff
CTG CP vs CTG SUP	8.7	3.221	No	ns	-4.133 to 21.53
CTG CP vs ATG CP	10.43	3.862	No	ns	-2.400 to 23.27
CTG CP vs ATG SUP	10.27	3.801	No	ns	-2.567 to 23.10
CTG CP vs ACG CP	-14.17	5.245	Yes	*	-27.00 to -1.333
CTG CP vs ACG SUP	-24.37	9.021	Yes	***	-37.20 to -11.53
CTG SUP vs ATG CP	1.733	0.6417	No	ns	-11.10 to 14.57
CTG SUP vs ATG SUP	1.567	0.58	No	ns	-11.27 to 14.40
CTG SUP vs ACG CP	-22.87	8.465	Yes	***	-35.70 to -10.03
CTG SUP vs ACG SUP	-33.07	12.24	Yes	***	-45.90 to -20.23
ATG CP vs ATG SUP	-0.1667	0.0617	No	ns	-13.00 to 12.67
ATG CP vs ACG CP	-24.6	9.107	Yes	***	-37.43 to -11.77
ATG CP vs ACG SUP	-34.8	12.88	Yes	***	-47.63 to -21.97
ATG SUP vs ACG CP	-24.43	9.045	Yes	***	-37.27 to -11.60
ATG SUP vs ACG SUP	-34.63	12.82	Yes	***	-47.47 to -21.80
ACG CP vs ACG SUP	-10.2	3.776	No	ns	-23.03 to 2.633
Table Analyzed	Native MS Full statistical analysis
One-way analysis of variance
P value	P<0.0001
P value summary	***
Are means signif. different? (P < 0.05)	Yes
Number of groups	6
F	29.34
R squared	0.9244
ANOVA Table	SS	df	MS
Treatment (between columns)	3211	5	642.3
Residual (within columns)	262.7	12	21.89
Total	3474	17
Tukey's Multiple Comparison Test	Mean Diff.	q	Significant? P < 0.05?	Summary	95% CI of diff
CTG CP vs CTG SUP	-8.7	3.221	No	ns	-21.53 to 4.133
CTG CP vs ATG CP	-10.43	3.862	No	ns	-23.27 to 2.400
CTG CP vs ATG SUP	-10.27	3.801	No	ns	-23.10 to 2.567
CTG CP vs ACG CP	14.17	5.245	Yes	*	1.333 to 27.00
CTG CP vs ACG SUP	24.37	9.021	Yes	***	11.53 to 37.20
CTG SUP vs ATG CP	-1.733	0.6417	No	ns	-14.57 to 11.10
CTG SUP vs ATG SUP	-1.567	0.58	No	ns	-14.40 to 11.27
CTG SUP vs ACG CP	22.87	8.465	Yes	***	10.03 to 35.70
CTG SUP vs ACG SUP	33.07	12.24	Yes	***	20.23 to 45.90
ATG CP vs ATG SUP	0.1667	0.0617	No	ns	-12.67 to 13.00
ATG CP vs ACG CP	24.6	9.107	Yes	***	11.77 to 37.43
ATG CP vs ACG SUP	34.8	12.88	Yes	***	21.97 to 47.63
ATG SUP vs ACG CP	24.43	9.045	Yes	***	11.60 to 37.27
ATG SUP vs ACG SUP	34.63	12.82	Yes	***	21.80 to 47.47
ACG CP vs ACG SUP	10.2	3.776	No	ns	-2.633 to 23.03
